# Supplementary material for: Hybrid Genome and Clinical Impact of Emerging Extensively Drug-Resistant Priority Bacterial Pathogen Acinetobacter baumannii in Saudi Arabia
Source: Life (Basel). 2025 Jul 12;15(7):1094. doi: 10.3390/life15071094 (PMC12300311; doi:10.3390/life15071094)
Supplement: Supplementary file 1 [file life-15-01094-s001.zip]

Archive with 1 entries (1 files):
- life-3717760-supplementary.pdf
